# Supplementary material for: Structural basis for abscisic acid efflux mediated by ABCG25 in Arabidopsis thaliana
Source: Nat Plants. 2023 Sep 4;9(10):1697–708. doi: 10.1038/s41477-023-01510-0 (PMC10581904; doi:10.1038/s41477-023-01510-0)
Supplement: Supplementary file 3 — Statistical source data for Figs. 1a–f and 3e and Extended Data Fig. 5e–f. [file 41477_2023_1510_MOESM3_ESM.xlsx]

## Sheet: Fig. 1a
Fig. 1a	Loading assay showing that accumulation of [3H]-ABA is decreased in cells expressing ABCG25 compared with untransfected control cells.
time(min)	Control					WT
1	0.29	0.22	0.26	0.24	0.23	0.11	0.12	0.11	0.11	0.09
4	0.53	0.57	0.51	0.55	0.58	0.17	0.19	0.2	0.19	0.19
8	0.68	0.68	0.77	0.87	0.67	0.17	0.2	0.18	0.2	0.18
12	0.85	0.81	0.81	0.88	0.94	0.19	0.22	0.24	0.27	0.22
16	0.82	0.86	0.67	0.95	0.76	0.23	0.27	0.29	0.23	0.24

## Sheet: Fig. 1b
Fig. 1b	Efflux assay showing that [3H]-ABA retention is decreased in cells expressing ABCG25 compared with control cells.
time(min)	Control			WT
0	101.53	101.7	96.77	98.06	100.32	101.61
5	99.79	97.96	97.04	80.11	87.95	86.93
10	96.56	96.7	97.72	75.51	72.49	71.58
15	102.42	98.96	97.87	74.72	74.64	66.89

## Sheet: Fig. 1c
Fig. 1c	ATPase activities of wild-type ABCG25 (ABCG25WT) and E232Q mutant (ABCG25EQ) in detergent micelle in the presence of different concentrations of ATP.
[ATP] (mM)	WT						EQ
0	1.85204	0.177593	-1.04019	3.06983	-0.73574	-3.32353	-1.37001	3.04446	-1.67445
0.1	35.4629	34.7017	33.6362	30.8962	30.8962	26.9384	-5.96714	-7.94603	6.36292	3.31846	5.14513	6.81958
0.2	41.978	40.1513	38.1724	36.0413	32.3879	33.6057	0.548002	-4.62757	-4.62757
0.4	55.1909	55.4954	58.3876	52.6031	102.076	47.8842	9.80315	-1.61356	-0.39578	-4.65802
0.8	74.4624	76.4412	80.399	85.4224	89.6846	80.0946	-9.89449	-9.59004	8.22003	-9.28559	15.8312	14.6134
1.6	136.478	132.368	124.452	135.565	135.869	135.565	-4.35357	-0.09133	-0.70023	-2.83135	5.54091
3.2	145.723	144.353	154.704	148.463	138.416	139.786	4.58698	5.3481	2.15142

## Sheet: Fig. 1d
Fig. 1d	ABA concentration-dependent ATPase activity of ABCG25WT in detergent micelle.
[ABA] (mM)	ATPase activity (nmol*min-1*mg-1 protein)
0	127.812	115.057	118.246
0.3125	183.615	140.567	146.945
1.25	213.909	175.643	167.672
2.5	271.306	223.475	164.483
5	266.523	210.72	166.077

## Sheet: Fig. 1e
Fig. 1e	ATPase activities of ABCG25WT and ABCG25EQ reconstituted into liposomes in the presence of different concentrations of ATP.
[ATP] (mM)	ABCG25WT				ABCG25EQ
0.05	7.48	0.04	6.42	12.8	9.82	14.28	11.3	8.34
0.1	27.68	20.24	26.62	33	15.46	11.74	6.52	7.26
0.2	86.94	74.18	75.24	91.18	25.18	9.56	14.02	18.48
0.4	152.84	142.2	131.58	141.14	25.18	23.7	18.48	11.78
0.8	221.92	208.1	210.24	212.36	19.44	14.24	15.72	6.04
1.6	234.68	219.8	221.92	228.3	17.74	38.58	4.34	3.6
3.2	274.28	257.26	247.7	279.58	23.22	24.7	42.56	30.3

## Sheet: Fig. 1f
Fig. 1f	ABA concentration-dependent ATPase activity of ABCG25WT reconstituted into liposomes.
[ABA] (mM)	ATPase activity (nmol*min-1*mg-1 protein)
0	232.3	187.54	257.86
0.15625	315.4	267.46	273.84
0.625	347.38	299.42	293.02
1.25	433.68	302.62	299.42
2.5	360.16	309.02	376.14
5	363.36	296.22	392.12

## Sheet: Fig. 3e
Fig. 3e	Characterization of ABA transport for WT and mutant ABCG25 in Sf9 cells using the ABA loading assay.
Control	WT	E232Q	Q413A	I445A	V449A	F453A	T552A	L556A	V559A	Y565A	K545A
97.12	14.51	88.71	29.09	56.05	4.82	3.65	1.95	13.55	16.49	34.69	39.54
102.64	14.31	89.02	31.94	82.95	4.93	4.13	1.66	14.09	21.68	34.45	44
101.63	12.75	79.31	38.38	62.43	5.16	3.11	2.1	15.68	27.36	38.23	42.57
99.77	13.77	82.42	32.53	56.46	5.16	3.76	1.61	13.89	27.84	52.58	47.46
98.84	12.94	85.14	39.88	84.94	6.4	2.53	2.04	12.99	33.25	49.33	43.87

## Sheet: Extended Data Fig. 5e
Extended Data Fig. 5e	ATPase activities of ABCG25WT in detergent micelle in the absence or presence of 0.5mM M-βCD.
	- M-βCD	+ M-βCD
	140.254	1558.78
	168.225	1682.65
	159.434	1812.12

## Sheet: Extended Data Fig. 5f
Extended Data Fig. 5f	ATPase activities of ABCG25WT in liposome reconstituted with or without cholesterol (lipid:cholesterol prepared at a 9:1(w/w) ratio).
	-CHL	+CHL
	194.215	153.16
	177.08	135.62
	210.16	149.97
